# Supplementary material for: Inactivation of the Pyrimidine Biosynthesis pyrD Gene Negatively Affects Biofilm Formation and Virulence Determinants in the Crohn’s Disease-Associated Adherent Invasive Escherichia coli LF82 Strain
Source: Microorganisms. 2022 Feb 28;10(3):537. doi: 10.3390/microorganisms10030537 (PMC8956108; doi:10.3390/microorganisms10030537)
Supplement: Supplementary file 1 [file microorganisms-10-00537-s001.zip]

Archive with 1 entries (1 files):
- microorganisms-1589884-supplementary.pdf
